# Supplementary material for: Seasonal dynamics and environmental drivers of tissue and mucus microbiomes in the staghorn coral Acropora pulchra
Source: PeerJ. 2024 May 30;12:e17421. doi: 10.7717/peerj.17421 (PMC11144401; doi:10.7717/peerj.17421)
Supplement: Supplemental Information 15 — Samples were separated into different seasons (wet versus dry) and reef zones (inner versus outer) to analyze within group similarities. [file peerj-12-17421-s015.odt]

Supplemental Table 9. Analysis of similarities (ANOSIM) comparing microbial communities of the different coral compartments (seawater, coral mucus and coral tissue). Samples were separated into different seasons (wet vs. dry) and reef zones (inner vs. outer) to analyze within group similarities.

Overall
Source of Variation
Interactions
ANOSIM statistic R
p(perm)
Season
0.034
0.005
Zone
0.009
0.113
Dry season: Zone
0.130
0.001
Wet season: Zone
-0.012
0.734
Inner zone: Season
0.111
< 0.001
Outer zone: Season
0.047
0.022
Tissue
Source of Variation
Interactions
ANOSIM statistic R
p(perm)
Season
-0.001
0.382
Zone
0.403
0.382
Dry Season: Zone
0.352
0.002
Wet season: Zone
-0.009
0.523
Inner zone: Season
0.161
0.002
Outer zone: Season
0.169
0.010

Mucus
Source of Variation
Interactions
ANOSIM statistic R
p(perm)
Season
0.315
< 0.001
Zone
-0.021
0.926
Dry season: Zone
-0.026
0.774
Wet season: Zone
0.007
0.270
Inner zone: Season
0.309
0.005
Outer zone: Season
0.417
< 0.001

Seawater
Source of Variation
Interactions
ANOSIM statistic R
p(perm)
Season
0.056
0.180
Zone
-0.013
0.459
Dry season: Zone
0.008
0.366
Wet season: Zone
-0.109
0.856
Inner zone: Season
-0.072
0.652
Outer zone: Season
0.044
0.257
