# Supplementary material for: Seasonal dynamics and environmental drivers of tissue and mucus microbiomes in the staghorn coral Acropora pulchra
Source: PeerJ. 2024 May 30;12:e17421. doi: 10.7717/peerj.17421 (PMC11144401; doi:10.7717/peerj.17421)
Supplement: Supplemental Information 18 — Archive containing the R scripts used in data analyses. Tables with environmental data are included in the archive as well. [file peerj-12-17421-s018.zip]

Archive with 18 entries (15 files):
- Environmental_Data/
- Environmental_Data/Temperature_analyses_plot.R
- Environmental_Data/FIB_analyses.R
- Environmental_Data/Rain_plot.R
- Environmental_Data/Environmental_Data.xlsx
- Microbiome_Data/
- Microbiome_Data/Diversity_Plots_final.R
- Microbiome_Data/Statistical_Analyses.R
- Microbiome_Data/Diversity_analyses.R
- Microbiome_Data/DADA2_Run2.R
- Microbiome_Data/RelativeAbundancePlots_final.R
- Microbiome_Data/BigData_merge.R
- Microbiome_Data/DADA2_Run3.R
- Microbiome_Data/DADA2_Run1.R
- Structural_Equation_Model/
- Structural_Equation_Model/SEM_analyses.R
- Structural_Equation_Model/Enviro_Data_Combined_for_SEM.R
- README.docx
