# Supplementary material for: Seasonal dynamics and environmental drivers of tissue and mucus microbiomes in the staghorn coral Acropora pulchra
Source: PeerJ. 2024 May 30;12:e17421. doi: 10.7717/peerj.17421 (PMC11144401; doi:10.7717/peerj.17421)
Supplement: Supplemental Information 18 — Archive containing the R scripts used in data analyses. Tables with environmental data are included in the archive as well. [file peerj-12-17421-s018.zip › Microbiome_Data/Diversity_Plots_final.R]

load("C:/Users/ThereseM/Documents/MS_Manuscript/Diversity_analyses.RData")
library(phyloseq)
library(ggplot2); packageVersion("ggplot2")

#richness plots need to be done on phyloseq objects

#View(samples_df)

ps.trim.purge<-phyloseq(otu_table(data.matrix(seqtab.trim.purge), taxa_are_rows=F), 
                        sample_data(samples_thousand), 
                        tax_table(tax_mat))

#Tissue
#PD
pd.tissue$Month <- factor(pd.tissue$Month, levels = c("Apr","Jul","Sep","Dec"))
ggplot(pd.tissue,aes(x = Month, y = PD, color = In.Out))+
  theme_bw()+
  theme(text = element_text(size = 20),  axis.text.x = element_text(angle = 0, vjust =.55 ))+
  scale_color_manual(name="Zone",values=c("#4d4d4dff","#CC79A7","#0055d4ff","#00077eff"),labels=c("Inner","Outer"))+xlab(NULL)+ylab(NULL)+ggtitle("Tissue PD by month and zone")+
  geom_boxplot(outlier.shape=NA)

#Shannon
ggplot(pd.tissue,aes(x = Month, y = Shannon, color = In.Out))+
  theme_bw()+
  theme(text = element_text(size = 20),  axis.text.x = element_text(angle = 0, vjust =.55 ))+
  scale_color_manual(name="Zone",values=c("#4d4d4dff","#CC79A7","#0055d4ff","#00077eff"),labels=c("Inner","Outer"))+xlab(NULL)+ylab(NULL)+ggtitle("Shannon diversity of tissue")+
  geom_boxplot(outlier.shape=NA)

#Observed
ggplot(pd.tissue,aes(x = Month, y = Observed, color = In.Out))+
  theme_bw()+
  theme(text = element_text(size = 20),  axis.text.x = element_text(angle = 0, vjust =.55 ))+
  scale_color_manual(name="Zone",values=c("#4d4d4dff","#CC79A7","#0055d4ff","#00077eff"),labels=c("Inner","Outer"))+xlab(NULL)+ylab(NULL)+ggtitle("Observed diversity of tissue")+
  geom_boxplot(outlier.shape=NA)

#Evenness
ggplot(pd.tissue,aes(x = Month, y = Evenness, color = In.Out))+
  theme_bw()+
  theme(text = element_text(size = 20),  axis.text.x = element_text(angle = 0, vjust =.55 ))+
  scale_color_manual(name="Zone",values=c("#4d4d4dff","#CC79A7","#0055d4ff","#00077eff"),labels=c("Inner","Outer"))+xlab(NULL)+ylab(NULL)+ggtitle("Evenness of tissue")+
  geom_boxplot(outlier.shape=NA)

#Mucus
#PD
ggplot(pd.mucus,aes(x = Month, y = PD, color = In.Out))+
  theme_bw()+
  theme(text = element_text(size = 20),  axis.text.x = element_text(angle = 0, vjust =.55 ))+
  scale_color_manual(name="Zone",values=c("#4d4d4dff","#CC79A7","#0055d4ff","#00077eff"),labels=c("Inner","Outer"))+xlab(NULL)+ylab(NULL)+ggtitle("Phylogenetic diversity of mucus")+
  geom_boxplot(outlier.shape=NA)

#Shannon
ggplot(pd.mucus,aes(x = Month, y = Shannon, color = In.Out))+
  theme_bw()+
  theme(text = element_text(size = 20),  axis.text.x = element_text(angle = 0, vjust =.55 ))+
  scale_color_manual(name="Zone",values=c("#4d4d4dff","#CC79A7","#0055d4ff","#00077eff"),labels=c("Inner","Outer"))+xlab(NULL)+ylab(NULL)+ggtitle("Shannon diversity of mucus")+
  geom_boxplot(outlier.shape=NA)

#Observed
ggplot(pd.mucus,aes(x = Month, y = Observed, color = In.Out))+
  theme_bw()+
  theme(text = element_text(size = 20),  axis.text.x = element_text(angle = 0, vjust =.55 ))+
  scale_color_manual(name="Zone",values=c("#4d4d4dff","#CC79A7","#0055d4ff","#00077eff"),labels=c("Inner","Outer"))+xlab(NULL)+ylab(NULL)+ggtitle("Observed diversity of mucus")+
  geom_boxplot(outlier.shape=NA)

#Evenness
ggplot(pd.mucus,aes(x = Month, y = Evenness, color = In.Out))+
  theme_bw()+
  theme(text = element_text(size = 20),  axis.text.x = element_text(angle = 0, vjust =.55 ))+
  scale_color_manual(name="Zone",values=c("#4d4d4dff","#CC79A7","#0055d4ff","#00077eff"),labels=c("Inner","Outer"))+xlab(NULL)+ylab(NULL)+ggtitle("Evenness of mucus")+
  geom_boxplot(outlier.shape=NA)


#Seawater
#PD
ggplot(pd.seawater,aes(x = Month, y = PD, color = In.Out))+
  theme_bw()+
  theme(text = element_text(size = 20),  axis.text.x = element_text(angle = 0, vjust =.55 ))+
  scale_color_manual(name="Zone",values=c("#4d4d4dff","#CC79A7","#0055d4ff","#00077eff"),labels=c("Inner","Outer"))+xlab(NULL)+ylab(NULL)+ggtitle("Seawater PD by month and zone")+
  geom_boxplot()

#Shannon
ggplot(pd.seawater,aes(x = Month, y = Shannon, color = In.Out))+
  theme_bw()+
  theme(text = element_text(size = 20),  axis.text.x = element_text(angle = 0, vjust =.55 ))+
  scale_color_manual(name="Zone",values=c("#4d4d4dff","#CC79A7","#0055d4ff","#00077eff"),labels=c("Inner","Outer"))+xlab(NULL)+ylab(NULL)+ggtitle("Shannon diversity of seawater")+
  geom_boxplot(outlier.shape=NA)

#Observed
ggplot(pd.seawater,aes(x = Month, y = Observed, color = In.Out))+
  theme_bw()+
  theme(text = element_text(size = 20),  axis.text.x = element_text(angle = 0, vjust =.55 ))+
  scale_color_manual(name="Zone",values=c("#4d4d4dff","#CC79A7","#0055d4ff","#00077eff"),labels=c("Inner","Outer"))+xlab(NULL)+ylab(NULL)+ggtitle("Observed diversity of seawater")+
  geom_boxplot(outlier.shape=NA)

#Evenness
ggplot(pd.seawater,aes(x = Month, y = Evenness, color = In.Out))+
  theme_bw()+
  theme(text = element_text(size = 20),  axis.text.x = element_text(angle = 0, vjust =.55 ))+
  scale_color_manual(name="Zone",values=c("#4d4d4dff","#CC79A7","#0055d4ff","#00077eff"),labels=c("Inner","Outer"))+xlab(NULL)+ylab(NULL)+ggtitle("Evenness of seawater")+
  geom_boxplot(outlier.shape=NA)

#All by compartment
plot_richness(ps.trim.purge, x="Compartment", measures=c("Shannon", "Observed"), color="Compartment") + theme_bw()+
  theme(text = element_text(size = 20), legend.position = "none", axis.text.x = element_text(angle = 0, vjust =.55 ))+
  scale_color_manual(name="Zone",values=c("#4d4d4dff","#0055d4ff","#87cddeff","#00077eff"))+xlab(NULL)+
  geom_boxplot()

ggplot(df.all.div, aes(x= tissue.mucus.seawater, y = PD, color = tissue.mucus.seawater))+
  theme(text = element_text(size = 20), legend.position = "none", axis.text.x = element_text(angle = 0, vjust =.55 ))+
  scale_color_manual(values=c("#4d4d4dff","#0055d4ff","#87cddeff","#00077eff"))+xlab(NULL)+
  geom_boxplot()+theme_bw()

ggplot(df.all.div, aes(x= tissue.mucus.seawater, y = Evenness, color = tissue.mucus.seawater))+
  theme(text = element_text(size = 20), legend.position = "none", axis.text.x = element_text(angle = 0, vjust =.55 ))+
  scale_color_manual(values=c("#4d4d4dff","#0055d4ff","#87cddeff","#00077eff"))+xlab(NULL)+
  geom_boxplot()+theme_bw()

ggplot(df.all.div, aes(x= tissue.mucus.seawater, y = Observed, color = tissue.mucus.seawater))+
  theme(text = element_text(size = 20), legend.position = "none", axis.text.x = element_text(angle = 0, vjust =.55 ))+
  scale_color_manual(values=c("#4d4d4dff","#0055d4ff","#87cddeff","#00077eff"))+xlab(NULL)+
  geom_boxplot()+theme_bw()

ggplot(df.all.div, aes(x= tissue.mucus.seawater, y = Shannon, color = tissue.mucus.seawater))+
  theme(text = element_text(size = 20), legend.position = "none", axis.text.x = element_text(angle = 0, vjust =.55 ))+
  scale_color_manual(values=c("#4d4d4dff","#0055d4ff","#87cddeff","#00077eff"))+xlab(NULL)+
  geom_boxplot()+theme_bw()

#Tissue by month
p<-plot_richness(tissueps.trim.purge, x="Month", measures=c("Shannon", "Observed"), color="Zone") + theme_bw()+
  theme(text = element_text(size = 20),  axis.text.x = element_text(angle = 0, vjust =.55 ))+
  scale_color_manual(name="Zone",values=c("#4d4d4dff","#CC79A7","#0055d4ff","#00077eff"),labels=c("Inner","Outer"))+xlab(NULL)+ylab(NULL)+ggtitle("Tissue by month and zone")+
  geom_boxplot(outlier.shape=NA)
p$layers[1]<-NULL
p

#Mucus by month
q<-plot_richness(mucusps.trim.purge, x="Month", measures=c("Shannon", "Observed"), color="Zone") + theme_bw()+
  theme(text = element_text(size = 20), axis.text.x = element_text(angle = 0, vjust =.55 ))+
  scale_color_manual(name="Zone",values=c("#4d4d4dff","#CC79A7","#0055d4ff","#00077eff"),labels=c("Inner","Outer"))+xlab(NULL)+ylab(NULL)+ggtitle("Mucus by month and zone")+
  geom_boxplot(outlier.shape=NA)
q$layers[1]<-NULL
q

#Seawater by month
r<-plot_richness(seawaterps.trim.purge, x="Month", measures=c("Shannon", "Observed"), color="Zone") + theme_bw()+
  theme(text = element_text(size = 20),  axis.text.x = element_text(angle = 0, vjust =.55 ))+
  scale_color_manual(name="Zone",values=c("#4d4d4dff","#CC79A7","#0055d4ff","#00077eff"),labels=c("Inner","Outer"))+xlab(NULL)+ylab(NULL)+ggtitle("Seawater by month and zone")+
  geom_boxplot()
r$layers[1]<-NULL
r
library(gridExtra)
grid.arrange(p,q,r)

#Unifrac
#Create a phylogenetic tree with the ape package

library("ape")
random_tree = rtree(ntaxa(ps.trim.purge), rooted=TRUE, tip.label=taxa_names(ps.trim.purge))
#plot(random_tree)
ps.trim.purge=merge_phyloseq(ps.trim.purge,random_tree)
ps.trim.purge

#Weighted Unifrac
carbom.ord <- ordinate(ps.trim.purge,"PCoA", "unifrac",weighted=T)

wt.unifrac.ssn <- plot_ordination(ps.trim.purge, carbom.ord, shape="Season", color = "Compartment")
wt.unifrac.ssn <- wt.unifrac.ssn + ggtitle("Weighted UniFrac") + geom_point(size = 3)
wt.unifrac.ssn <- wt.unifrac.ssn + theme_classic() 
print(wt.unifrac.ssn)
print(wt.unifrac.ssn + stat_ellipse(linewidth=1))

wt.unifrac.ste <- plot_ordination(ps.trim.purge, carbom.ord, shape="Zone", color = "Compartment")
wt.unifrac.ste <- wt.unifrac.ste + ggtitle("Weighted UniFrac") + geom_point(size = 3)
wt.unifrac.ste <- wt.unifrac.ste + theme_classic() 
print(wt.unifrac.ste)
print(wt.unifrac.ste + stat_ellipse(linewidth=1))
library(gridExtra)
grid.arrange(wt.unifrac.ssn+ stat_ellipse(linewidth=1), wt.unifrac.ste+ stat_ellipse(linewidth=1))
save.image("~/Diversity_Plots_final.RData")

load("C:/Users/ThereseM/Documents/MS_Manuscript/Processed_data.RData")
#Separate compartments#
#Tissue
carbom.ord <- ordinate(tissue_tree,"PCoA", "unifrac",weighted=T)
wt.unifrac.ssn <- plot_ordination(tissue_tree, carbom.ord, shape="In.Out", color = "Season")
wt.unifrac.ssn <- wt.unifrac.ssn + ggtitle("Tissue Weighted UniFrac") + geom_point(size = 3)
wt.unifrac.ssn <- wt.unifrac.ssn + theme_classic() 
print(wt.unifrac.ssn)
print(wt.unifrac.ssn + stat_ellipse(linewidth=1))

#Mucus
carbom.ord <- ordinate(mucus_tree,"PCoA", "unifrac",weighted=T)
wt.unifrac.ssn <- plot_ordination(mucus_tree, carbom.ord, shape="In.Out", color = "Season")
wt.unifrac.ssn <- wt.unifrac.ssn + ggtitle("Mucus Weighted UniFrac") + geom_point(size = 3)
wt.unifrac.ssn <- wt.unifrac.ssn + theme_classic() 
print(wt.unifrac.ssn)
print(wt.unifrac.ssn + stat_ellipse(linewidth=1))

#Seawater
carbom.ord <- ordinate(seawater_tree,"PCoA", "unifrac",weighted=T)
wt.unifrac.ssn <- plot_ordination(seawater_tree, carbom.ord, shape="In.Out", color = "Season")
wt.unifrac.ssn <- wt.unifrac.ssn + ggtitle("Seawater Weighted UniFrac") + geom_point(size = 3)
wt.unifrac.ssn <- wt.unifrac.ssn + theme_classic() 
print(wt.unifrac.ssn)
print(wt.unifrac.ssn + stat_ellipse(linewidth=1))
